# Supplementary material for: Structural parameters associated with location of peaks of peripapillary retinal nerve fiber layer thickness in young healthy eyes
Source: PLoS One. 2017 May 25;12(5):e0177247. doi: 10.1371/journal.pone.0177247 (PMC5444611; doi:10.1371/journal.pone.0177247)
Supplement: S1 Raw Data — (CSV) [file pone.0177247.s001.csv]

	ID	UpperArtery	LowerArtery	UpperVein	LowerVein	UpperPeak	LowerPeak	UpperRNFL	LowerRNFL	PeakAngle	ArteryAngle	VeinAngle	Artery.Trajectory	RNF.trajectory	Disc.tilt	ovality	Pappilo.macular.rotation	Age	Sex	Height	Weight	Refractive.error	Axial.length	Corneal.thickness	Axial.length.1	Anterior.chamber	Lens	Vitreous.length	T1	T2	T3	T4	T5	T6	T7	T8	T9	T10	T11	T12	T��	T�@	T��	T��	T�S	ACVit
1	1	62.31	86.54	65.77	69.23	50.19	69.23	186	216	119.42	148.85	135	0.553	0.621	56.73558	0.886100386	6.8	29	M	180.5	93.4	-4	25.82	532	25.82	4.05	3.54	18.23	119	86	81	90	101	135	168	117	93	151	183	138	146	86	134	120	121.5	0.291
2	2	81.35	83.08	86.54	50.19	76.15	81.35	208	185	157.5	164.42	136.73	0.276	0.288	21.49959	0.811787072	5.3	23	M	178.1	65.5	-0.5	24.12	497	24.12	3.81	3.63	16.68	165	123	77	85	113	161	118	81	65	84	133	169	156	95	131	77	114.75	0.304136253
3	3	79.62	81.35	74.42	69.23	72.69	74.42	179	187	147.12	160.96	143.65	0.488	0.409	24.46479	0.954545455	1.4	25	M	173.6	60.9	-0.75	24.1	484	24.1	3.65	3.41	17.04	135	69	53	88	83	113	135	74	54	81	106	144	129	70	110	70	94.75	0.28567618
4	4	72.69	86.54	81.35	70.96	76.15	83.08	174	198	159.23	159.23	152.31	0.365	0.331	30.29203	0.96692607	6.6	30	M	171	95	-7.75	27.76	531	27.76	3.86	4.02	19.88	129	107	61	65	103	141	158	88	68	103	132	126	129	78	134	86	106.75	0.268158977
5	5	60.58	48.46	55.38	55.38	51.92	51.92	184	216	103.85	109.04	110.77	0.581	0.669	19.968425	0.980997625	12.2	24	F	153.5	57.3	-10.25	28.04	513	28.04	3.82	3.71	20.51	127	74	55	65	90	93	169	93	72	114	160	90	126	64	117	93	100	0.25374469
6	6	38.08	43.27	48.46	70.96	31.15	43.27	185	183	74.42	81.35	119.42	0.735	0.654	53.6487	0.868421053	0.7	23	F	159.5	56	-9	26.93	486	26.93	3.55	3.68	19.7	107	86	87	88	71	66	141	173	118	158	160	137	135	87	93	150	116.25	0.250232126
7	7	45	58.85	31.15	62.31	41.54	57.12	191	238	98.65	103.85	93.46	0.696	0.642	64.34484	0.73489453	3.6	30	M	174.5	68.1	-9.25	26.91	496	26.91	2.98	3.9	20.03	139	84	79	60	81	73	160	143	115	167	196	206	180	74	105	142	125.25	0.224294813
8	8	64.04	64.04	58.85	62.31	55.38	58.85	155	173	114.23	128.08	121.15	0.521	0.499	40.661355	0.868475992	6.9	29	M	168.2	55.7	-1.75	24.54	502	24.54	3.67	3.81	17.06	117	85	82	76	93	113	157	106	77	99	128	107	117	81	121	94	103.25	0.293962563
9	9	62.31	53.65	67.5	57.12	67.5	53.65	179	198	121.15	115.96	124.62	0.436	0.474	24.465355	1	2.1	30	M	171.8	65	-3.25	25.6	552	25.6	3.66	3.85	18.09	120	81	67	57	80	75	141	130	85	102	139	147	136	68	98	106	102	0.279040719
10	10	70.96	83.08	65.77	90	70.96	83.08	171	237	154.04	154.04	155.77	0.245	0.288	55.602095	0.81	10.1	23	M	161.8	56.8	-2.75	24.32	483	24.32	3.47	3.81	17.04	155	123	116	95	140	218	142	89	87	113	157	135	149	111	167	96	130.75	0.28371602
11	11	53.65	58.85	67.5	67.5	57.12	58.85	196	185	115.96	112.5	135	0.595	0.401	41.23605	0.874172185	6.4	25	M	171	92.5	-10	27.12	521	27.12	3.45	4.06	19.61	108	62	58	45	68	97	171	112	82	122	160	108	125	55	112	105	99.25	0.25323475
12	12	60.58	74.42	65.77	67.5	58.85	69.23	200	290	128.08	135	133.27	0.473	0.457	46.98663	0.922352941	8.8	27	M	168.5	70.1	-7.5	26.23	538	26.23	3.41	4.19	18.63	144	93	44	48	88	126	186	108	84	135	198	129	157	62	133	109	115.25	0.26562123
13	13	51.92	74.42	83.08	67.5	51.92	57.12	169	197	109.04	126.35	150.58	0.477	0.502	60.836505	0.834862385	8.9	23	F	154	46	-5.75	25.24	482	25.24	3.84	3.31	18.09	95	93	77	71	112	138	160	109	89	132	151	111	119	80	136	110	111.25	0.278298303
14	14	48.46	64.04	57.12	41.54	60.58	48.46	152	168	109.04	112.5	98.65	0.541	0.569	43.765555	0.831632653	-0.6	22	M	157.6	59.25	-5.75	26.9	520	26.9	4.21	3.07	19.62	101	71	57	64	71	81	144	131	73	94	125	101	109	64	98	99	92.5	0.271567005
15	15	62.31	74.42	51.92	83.08	51.92	72.69	138	169	124.62	136.73	135	0.331	0.344	53.33129	0.916666667	8.4	22	F	156.6	44.8	-3.25	24.96	481	24.96	3.51	3.95	17.5	127	73	82	76	107	130	153	89	74	100	145	130	134	77	130	88	107.25	0.281643132
16	17	53.65	24.23	62.31	74.42	58.85	51.92	199	164	110.77	77.88	136.73	0.525	NA	44.435625	0.938679245	-2.1	23	F	151.8	57.5	-6.75	26.42	540	26.42	3.65	3.82	18.95	109	74	73	60	79	74	110	142	97	120	182	154	148	69	88	120	106.25	0.26653883
17	19	67.5	83.08	64.04	76.15	64.04	83.08	159	232	147.12	150.58	140.19	0.402	0.38	39.385475	0.961538462	4.4	28	M	173.4	75	-5.5	26.13	496	26.13	3.49	4.21	18.43	127	94	85	81	111	126	168	95	81	103	155	140	141	86	135	93	113.75	0.272461651
18	20	69.23	67.5	60.58	95.19	65.77	62.31	170	156	128.08	136.73	155.77	0.48	0.447	18.7589	0.956521739	8	23	M	185	80	-0.5	24.96	526	24.96	3.91	3.65	17.4	111	95	66	73	91	109	118	70	58	80	139	130	127	78	106	69	95	0.298309493
19	21	55.38	79.62	45	58.85	46.73	83.08	153	210	129.81	135	103.85	0.502	0.495	25.008265	0.884615385	-0.4	23	M	166	60	-7	26.13	514	26.13	3.79	3.65	18.69	121	71	53	65	92	87	150	139	85	114	171	140	144	63	110	113	107.5	0.273702169
20	22	70.96	86.54	48.46	96.92	69.23	90	182	295	159.23	157.5	145.38	0.364	0.373	31.18305	0.8	6.8	25	F	160	50.5	-3	23.99	512	23.99	3.61	3.75	16.63	139	83	57	77	117	179	129	83	65	112	159	116	138	72	141	86	109.25	0.296406377
21	23	57.12	69.23	39.81	69.23	41.54	70.96	183	207	112.5	126.35	109.04	0.65	0.688	51.279955	0.841968912	9	24	F	163	56	-7.5	27.06	499	27.06	3.85	3.56	19.65	93	92	69	58	75	82	144	116	103	176	144	86	108	73	100	131	103	0.262715819
22	25	29.42	77.88	38.08	95.19	69.23	72.69	130	139	141.92	107.31	133.27	0.304	0.375	15.19621	0.900339271	1.3	26	M	167.8	52.5	-9.5	26.48	504	26.48	3.75	3.72	19.01	131	81	63	61	100	104	123	77	67	93	123	107	120	68	109	79	94	0.2688069
23	26	58.85	46.73	64.04	62.31	58.85	45	266	220	103.85	105.58	126.35	0.551	0.48	34.97919	0.898148148	3.9	24	F	153.5	58.75	-4	24.3	531	24.3	3.38	3.9	17.02	127	99	78	81	92	103	157	144	100	127	188	165	160	86	117	124	121.75	0.280969953
24	28	70.96	83.08	83.08	72.69	65.77	67.5	206	175	133.27	154.04	155.77	0.543	0.497	14.835465	0.911067194	6.6	32	F	165	52.5	0.5	22.89	435	22.89	3.45	3.89	15.55	143	113	94	118	103	128	145	89	80	102	158	126	142	108	125	90	116.25	0.308373821
25	29	65.77	62.31	72.69	50.19	69.23	60.58	160	186	129.81	128.08	122.88	0.473	0.486	29.6404	0.947368421	5	24	M	170.8	67.6	-1.25	25.01	501	25.01	3.86	3.49	17.66	142	109	70	73	110	104	155	81	61	89	135	127	135	84	123	77	104.75	0.288843082
26	30	58.85	69.23	65.77	77.88	65.77	69.23	157	178	135	128.08	143.65	0.446	0.447	30.263115	0.875	3.8	29	F	160.3	65.6	-4	25.98	451	25.98	3.84	3.74	18.4	124	67	70	78	104	120	160	86	62	91	142	117	128	72	128	80	102	0.281697089
27	31	64.04	60.58	55.38	100.38	57.12	53.65	171	174	110.77	124.62	155.77	0.485	0.553	12.347965	1	12.4	28	M	180.5	67.5	-6.25	26.8	489	26.8	3.99	3.44	19.37	115	87	74	83	105	110	142	72	65	101	152	118	128	81	119	79	101.75	0.270744429
28	32	74.42	93.46	81.35	81.35	72.69	69.23	143	144	141.92	167.88	162.69	0.455	0.447	16.2366	0.956521739	3.4	23	F	156.3	43	0.5	22.38	498	22.38	3.07	3.9	15.41	143	121	79	95	131	172	151	80	59	95	136	153	144	98	151	78	117.75	0.289170507
29	33	41.54	45	48.46	58.85	45	46.73	209	196	91.73	86.54	107.31	0.657	0.742	80.76546	0.704918033	6.3	24	F	168.9	53	-6.25	26.5	538	26.5	3.67	3.5	19.33	107	99	85	88	95	100	118	137	109	165	146	107	120	90	104	137	112.75	0.25711575
30	34	58.85	86.54	62.31	77.88	60.58	76.15	211	212	136.73	145.38	140.19	0.371	0.39	21.17505	0.961538462	6	24	M	173.5	67.05	-2.5	25.58	494	25.58	3.83	3.41	18.34	126	110	69	82	119	168	165	83	74	95	155	119	133	87	150	84	113.5	0.27612871
31	35	72.69	70.96	76.15	86.54	76.15	70.96	194	208	147.12	143.65	162.69	0.32	0.354	41.89977	1.176470588	2.1	33	M	164.4	58.5	-5	24.91	558	24.91	4.02	3.7	17.19	124	107	81	68	93	122	119	69	64	77	106	121	117	85	111	70	95.75	0.308298319
32	37	70.96	76.15	79.62	70.96	74.42	72.69	196	211	147.12	147.12	150.58	0.36	0.338	47.907995	0.904761905	8.3	25	M	171	60	-6	25.97	558	25.97	4.02	3.59	18.36	158	110	92	102	115	132	163	102	88	124	173	184	172	102	136	105	128.75	0.288514016
33	38	51.92	64.04	48.46	51.92	55.38	55.38	169	177	110.77	115.96	100.38	0.576	0.634	34.32896	0.880434783	0.6	38	M	172	72	-6.5	25.34	520	25.34	3.98	4.46	16.9	115	81	64	52	86	96	144	131	86	124	177	116	136	66	108	114	106	0.324621014
34	39	51.92	70.96	69.23	84.81	51.92	69.23	198	183	121.15	122.88	154.04	0.441	0.436	51.87456	0.80952381	5.2	25	F	156	47	-4.75	24.17	507	24.17	3.23	3.95	16.99	122	106	81	92	112	139	150	87	63	113	181	121	141	93	133	87	113.5	0.27445294
35	40	34.62	46.73	41.54	51.92	38.08	50.19	196	281	88.27	81.35	93.46	0.536	0.67	62.339745	0.808457711	2.2	25	F	162	53	-8.5	26.31	554	26.31	3.67	3.59	19.05	91	51	61	47	56	75	110	191	130	173	178	141	136	53	80	165	108.5	0.262173183
36	41	60.58	55.38	55.38	62.31	55.38	55.38	154	179	110.77	115.96	117.69	0.476	0.525	56.43216	0.691358025	12.8	26	M	168.4	62.45	-2.75	25.55	511	25.55	3.69	3.6	18.26	111	85	79	83	103	79	142	119	104	136	126	115	117	82	108	119	106.5	0.273678963
37	42	67.5	62.31	81.35	51.92	64.04	51.92	148	207	115.96	129.81	133.27	0.512	0.499	42.5058	0.844298246	5.6	24	M	170.4	75.4	-1.25	25.43	535	25.43	3.75	3.51	18.17	121	112	82	98	113	102	150	125	77	106	138	135	131	97	122	102	113	0.276286073
38	43	57.12	70.96	81.35	84.81	81.35	74.42	166	174	155.77	128.08	166.15	0.371	0.397	30.84022	0.954545455	3.3	24	M	171.5	67.5	-1.5	24.97	511	24.97	3.99	3.66	17.32	124	84	73	73	104	119	127	77	63	78	122	128	125	77	117	72	97.75	0.303916449
39	44	48.46	55.38	62.31	58.85	38.08	57.12	200	204	95.19	103.85	121.15	0.561	0.655	69.240955	0.706521739	9	29	M	168.6	68.5	-6.25	26.41	484	26.41	4	3.58	18.83	125	103	91	93	108	127	203	123	109	184	194	133	151	96	146	139	133	0.280795344
40	45	74.42	62.31	67.5	74.42	70.96	72.69	180	205	143.65	136.73	141.92	0.473	0.427	13.065405	1	7	33	M	172.6	57.2	-1	24.62	527	24.62	3.62	4.2	16.8	108	110	87	89	114	144	168	88	74	96	158	145	137	95	142	86	115	0.302645503
41	46	64.04	74.42	65.77	86.54	65.77	70.96	236	200	136.73	138.46	152.31	0.255	0.311	74.751845	0.769767442	5.6	22	M	162.5	47.15	-1.25	25.76	510	25.76	4.03	3.88	17.85	126	100	93	80	131	161	164	100	95	136	181	159	155	91	152	110	127	0.301667509
42	47	67.5	58.85	58.85	50.19	67.5	58.85	238	183	126.35	126.35	109.04	0.397	0.388	60.20323	0.760084926	1.7	25	M	177.5	67.8	-6.25	25.79	517	25.79	3.56	3.56	18.67	119	84	89	75	89	98	167	121	60	110	165	181	155	83	118	97	113.25	0.261124694
43	48	93.46	100.38	76.15	86.54	76.15	84.81	181	232	160.96	193.85	162.69	0.299	0.334	15.14609	0.962962963	12	26	M	183.3	74.5	0.25	24.45	526	24.45	3.63	3.67	17.15	159	121	86	100	159	186	124	84	83	102	157	156	157	102	156	90	126.25	0.287858836
44	49	62.31	81.35	84.81	69.23	60.58	79.62	171	185	140.19	143.65	154.04	0.349	0.337	75.037875	0.757281553	6.2	25	M	170	60	-7.25	26.16	537	26.16	4.06	3.11	18.99	148	117	97	90	95	132	144	77	70	101	157	163	156	101	123	82	115.5	0.273302507
45	50	60.58	67.5	74.42	76.15	48.46	65.77	146	195	114.23	128.08	150.58	0.377	0.44	73.35186	0.791666667	8.8	22	F	152.7	45.7	-5.75	24.92	532	24.92	3.88	3.46	17.58	132	109	94	81	100	144	160	82	66	105	168	152	151	95	134	84	116	0.290523045
46	51	62.31	43.27	58.85	60.58	58.85	60.58	200	163	119.42	105.58	119.42	0.374	0.352	27.65841	1	9	22	M	170	53.1	-8	27.08	493	27.08	3.78	3.96	19.34	108	85	56	58	101	114	140	94	80	105	161	104	124	66	118	93	100.25	0.270168856
47	52	69.23	67.5	62.31	62.31	62.31	62.31	181	198	124.62	136.73	124.62	0.516	0.533	8.79578	1.112412178	4.4	24	M	174.7	74.5	-6.25	27.24	566	27.24	3.42	3.72	20.1	120	71	49	46	69	67	149	102	67	87	135	112	122	55	95	85	89.25	0.240437158
48	53	76.15	69.23	76.15	88.27	76.15	69.23	210	168	145.38	145.38	164.42	0.385	0.364	9.60038	1.17211329	0	28	F	162	59	-7.5	26.11	512	26.11	3.18	3.72	19.21	168	96	66	92	131	135	151	88	58	85	138	147	151	85	139	77	113	0.239202658
50	55	60.58	64.04	57.12	95.19	50.19	60.58	187	182	110.77	124.62	152.31	0.536	0.578	38.086755	0.870967742	6.7	23	M	175.2	72.95	-3.5	27.27	494	27.27	3.84	3.53	19.9	145	123	93	84	106	123	142	94	81	116	173	133	150	100	124	97	117.75	0.258712209
51	56	72.69	81.35	79.62	76.15	77.88	74.42	234	151	152.31	154.04	155.77	0.432	0.386	16.36457	0.916666667	-1.9	23	M	167.5	65	-1.25	24.17	528	24.17	3.72	3.34	17.11	149	117	84	89	80	113	136	84	61	76	118	188	152	97	109	74	108	0.287007455
52	57	69.23	72.69	65.77	81.35	65.77	67.5	198	204	133.27	141.92	147.12	0.396	0.423	41.19299	0.947368421	10.6	25	M	165.5	58.1	-3.75	24.33	484	24.33	3.78	3.74	16.81	134	74	56	63	118	141	162	74	72	121	190	136	153	64	140	89	111.5	0.302462527
53	63	46.73	53.65	58.85	39.81	51.92	53.65	188	139	105.58	100.38	98.65	0.58	0.534	60.277585	0.757054756	7.4	23	M	170	64	-8.5	27.31	522	27.31	3.96	3.62	19.73	96	87	83	72	80	82	140	115	105	151	137	103	112	81	100	124	104.25	0.267873723
54	64	65.77	69.23	64.04	76.15	62.31	69.23	219	178	131.54	135	140.19	0.467	0.435	10.500315	0.871285324	9.3	25	M	170.6	69.5	-0.75	24.61	529	24.61	4.03	3.71	16.87	140	89	85	101	103	144	122	78	70	119	161	108	137	91	123	89	110	0.314285714
55	65	72.69	84.81	67.5	62.31	69.23	57.12	235	190	126.35	157.5	129.81	0.46	NA	14.321005	0.960397737	6.4	40	M	185.5	86	-0.5	25.13	534	25.13	3.46	4.27	17.4	122	117	86	97	119	154	154	82	77	97	135	109	122	100	142	85	112.25	0.286409009
56	66	51.92	74.42	46.73	51.92	51.92	51.92	191	169	103.85	126.35	98.65	0.396	NA	45.543745	0.842083675	4.7	24	M	181.3	71.5	-10	27.78	519	27.78	3.93	3.6	20.25	90	78	81	65	80	105	160	130	110	144	134	118	114	74	115	128	107.75	0.259863946
57	67	70.96	77.88	60.58	69.23	60.58	69.23	203	210	129.81	148.85	129.81	0.386	0.417	35.772725	0.954213539	4.9	24	M	178.5	75.5	-0.25	22.87	498	22.87	3.32	4.01	15.54	139	138	102	98	114	141	160	87	78	113	161	106	136	113	138	93	120	0.303505272
58	68	53.65	62.31	62.31	76.15	62.31	76.15	200	186	138.46	115.96	138.46	0.527	0.649	47.71264	1.095484161	3.5	22	F	152	42.7	-2.75	23.2	521	23.2	3.47	3.96	15.77	106	102	87	82	112	140	167	97	76	118	157	106	126	90	140	97	113.25	0.307042254
59	69	60.58	60.58	55.38	46.73	53.65	48.46	185	197	102.12	121.15	102.12	0.39	0.432	58.173765	0.863930886	5.6	23	M	171	58	-8.5	27.33	510	27.33	3.81	3.82	19.7	71	86	88	81	80	149	154	83	76	97	136	83	97	85	128	85	98.75	0.264692272
60	70	41.54	48.46	60.58	53.65	45	50.19	207	199	95.19	90	114.23	0.516	0.619	65.78195	0.72611465	11.6	22	M	167	84.5	-4	25.36	529	25.36	3.96	4.12	17.28	133	133	106	97	99	129	177	109	101	154	150	111	131	112	135	121	124.75	0.311271975
61	71	70.96	51.92	83.08	60.58	70.96	55.38	159	188	126.35	122.88	143.65	0.433	0.43	37.9552	0.775106383	9.3	24	M	173	50.7	-4.75	24.2	527	24.2	3.91	3.62	16.67	118	102	81	53	83	116	138	81	65	90	130	138	128	78	113	79	99.5	0.30952381
62	72	57.12	76.15	86.54	86.54	55.38	86.54	147	186	141.92	133.27	173.08	0.389	0.388	32.11212	0.901596611	3.18	24	F	149.5	58	-0.25	23.81	499	23.81	3.35	3.96	16.5	129	118	88	77	105	150	136	81	70	107	130	98	119	94	130	86	107.25	0.288419913
63	73	51.92	31.15	58.85	46.73	50.19	65.77	187	177	115.96	83.08	105.58	0.504	0.471	62.6962	0.923903914	6.3	24	M	160.2	55.9	-1.75	24.82	517	24.82	4.17	3.35	17.3	117	119	105	100	111	155	158	95	84	128	149	127	131	108	141	102	120.5	0.308036891
64	74	95.19	72.69	83.08	98.65	81.35	69.23	205	157	150.58	167.88	181.73	0.393	0.422	23.31428	0.893129771	8.13	24	M	177.5	60.8	-0.5	23.22	501	23.22	3.47	3.47	16.28	109	96	66	70	96	127	121	70	59	82	110	125	115	77	115	70	94.25	0.288925895
65	75	58.85	69.23	65.77	51.92	60.58	51.92	193	175	112.5	128.08	117.69	0.502	0.504	36.028075	0.968293146	7.6	22	M	167	58.5	-6.25	24.69	486	24.69	3.7	3.4	17.59	114	103	82	61	93	114	144	82	67	99	141	97	117	82	117	83	99.75	0.279937792
66	76	86.54	93.46	86.54	69.23	86.54	77.88	143	188	164.42	180	155.77	0.273	0.296	13.07766	1.111111111	5.12	23	M	178.5	74.5	-0.75	24.47	528	24.47	4.01	3.83	16.63	116	115	82	81	112	150	108	65	58	78	95	135	115	92	123	67	99.25	0.319493125
67	77	65.77	72.69	69.23	62.31	65.77	58.85	194	190	124.62	138.46	131.54	0.447	0.479	50.74734	0.923913043	3.97	22	F	160	51	-6.25	24.62	513	24.62	3.77	3.98	16.87	131	109	89	89	106	84	152	131	91	129	172	140	148	96	114	117	118.75	0.305408271
68	78	57.12	65.77	62.31	84.81	60.58	60.58	231	198	121.15	122.88	147.12	0.371	0.37	46.4601	0.844395604	6.93	25	F	158	56	-5	24.23	517	24.23	3.44	4.17	16.62	111	69	68	61	110	162	181	92	87	110	172	117	133	66	151	96	111.5	0.295375568
69	79	57.12	41.54	51.92	60.58	38.08	46.73	182	180	84.81	98.65	112.5	0.757	1.005	33.88944	0.778562376	2.97	26	F	150	46	-7.25	26.91	480	26.91	3.94	3.8	19.17	125	100	79	86	91	89	153	140	79	130	181	130	145	88	111	116	115	0.277171334
70	80	70.96	74.42	77.88	100.38	77.88	76.15	213	176	154.04	145.38	178.27	0.399	0.385	33.346655	0.958842975	0.39	23	M	172	62	-0.75	23.99	517	23.99	3.79	3.98	16.22	162	111	103	95	129	158	148	85	69	91	121	181	155	103	145	82	121.25	0.317408018
71	82	41.54	50.19	46.73	86.54	41.54	50.19	193	179	91.73	91.73	133.27	0.737	0.764	24.88221	0.72666543	1.5	23	F	156.3	45.9	-5.25	25.75	498	25.75	3.59	3.93	18.23	114	80	74	84	102	105	141	143	94	155	164	105	128	79	116	131	113.5	0.275068086
72	83	64.04	46.73	57.12	67.5	64.04	46.73	155	174	110.77	110.77	124.62	0.475	0.369	40.77	0.808686869	2.99	22	F	150.1	47.45	-7.25	25.21	477	25.21	3.95	3.64	17.62	104	82	80	74	87	118	140	107	90	127	148	146	133	79	115	108	108.75	0.2968107
73	84	67.5	93.46	81.35	84.81	77.88	88.27	194	220	166.15	160.96	166.15	0.427	NA	20.5935	0.796051788	4.67	35	M	173.1	65.3	-0.5	23.98	532	23.98	3.75	3.61	16.62	131	109	82	107	143	162	153	95	83	112	155	157	147	99	153	97	124	0.301492537
74	86	76.15	76.15	84.81	98.65	74.42	74.42	174	181	148.85	152.31	183.46	0.388	0.396	32.453425	0.958357657	9.33	30	M	176	75.8	-1.5	24.22	481	24.22	3.63	3.64	16.95	127	112	95	99	117	148	143	80	76	102	151	113	130	102	136	86	113.5	0.290356953
75	87	41.54	55.38	51.92	50.19	48.46	38.08	228	261	86.54	96.92	102.12	0.517	0.692	31.89212	1.111666379	9.34	23	M	173.2	64.7	-10	28.57	468	28.57	3.55	3.51	21.51	126	91	86	91	121	139	156	110	78	126	199	140	155	89	138	105	121.75	0.22802493
76	90	79.62	81.35	95.19	102.12	84.81	81.35	165	210	166.15	160.96	197.31	0.28	0.336	17.69024	1.10666909	11.69	24	M	170.1	67.1	0	24.57	505	24.57	3.7	3.59	17.28	141	135	104	125	156	188	110	92	90	117	131	162	145	121	151	100	129.25	0.288073394
77	91	55.38	53.65	48.46	86.54	50.19	57.12	178	183	107.31	109.04	135	0.444	0.484	48.137675	0.785687096	8.6	23	F	161	58.5	-2.75	24.6	548	24.6	3.7	3.71	17.19	121	74	72	77	98	128	168	112	97	159	156	113	130	74	131	123	114.5	0.291677606
78	92	48.46	62.31	62.31	53.65	58.85	50.19	138	144	109.04	110.77	115.96	0.501	0.491	31.892245	1.021258682	2.12	27	M	175.3	74.9	-7.5	27.52	531	27.52	3.75	3.49	20.28	111	86	74	68	79	97	134	85	63	84	128	84	108	76	103	77	91	0.249489217
79	93	70.96	67.5	102.12	91.73	48.46	64.04	160	167	112.5	138.46	193.85	0.5	0.415	10.256695	0.971638239	5.75	31	M	170.5	66	-0.75	23.94	539	23.94	3.61	3.71	16.62	136	95	64	96	110	136	131	73	67	99	147	123	135	85	126	80	106.5	0.295805142
80	95	65.77	69.23	51.92	51.92	60.58	67.5	236	178	128.08	135	103.85	0.325	0.401	42.48199	0.819275124	1.15	24	M	171.2	82.3	-4	25.57	533	25.57	3.48	3.88	18.21	144	88	66	56	77	132	163	101	81	110	215	187	182	70	124	97	118.25	0.26898263
81	96	69.23	86.54	60.58	64.04	57.12	69.23	196	173	126.35	155.77	124.62	0.488	0.455	29.82076	0.824072294	4.66	28	M	175	65	-1.75	24.75	473	24.75	4.01	3.44	17.3	138	89	79	74	127	153	152	88	72	109	166	137	147	81	144	90	115.5	0.30126183
82	97	60.58	81.35	67.5	67.5	67.5	77.88	172	192	145.38	141.92	135	0.295	0.331	14.955525	0.948569482	8.07	25	M	168	75	-5.25	25.65	548	25.65	3.91	3.38	18.36	123	104	90	90	115	156	133	77	61	92	128	139	130	95	135	76	109	0.279301746
83	98	62.31	58.85	95.19	93.46	76.15	60.58	173	175	136.73	121.15	188.65	0.462	0.508	24.179325	0.991565823	8.57	24	M	174	62.2	-0.25	24.38	456	24.38	4.19	3.44	16.75	120	117	86	91	102	137	158	100	89	119	161	137	139	98	132	103	118	0.319978343
84	99	60.58	58.85	67.5	70.96	64.04	67.5	161	147	131.54	119.42	138.46	0.345	0.365	25.015955	0.917467614	7.51	24	M	174	68.9	-6.75	26.08	500	26.08	4.04	3.69	18.35	113	102	74	74	128	136	113	79	76	92	130	112	118	83	125	83	102.25	0.291408765
85	100	50.19	69.23	55.38	60.58	55.38	60.58	222	213	115.96	119.42	115.96	0.39	0.378	59.16665	0.8503663	5.78	25	M	165.4	52.9	-4.25	25.05	485	25.05	4.09	3.62	17.34	135	90	85	92	115	146	175	94	84	117	181	157	157	89	145	98	122.25	0.308093995
86	101	64.04	67.5	65.77	53.65	60.58	69.23	157	156	129.81	131.54	119.42	0.425	0.403	13.84158	1.043478261	7.68	31	M	171	73	-9.75	27.28	480	27.28	3.79	3.68	19.81	122	101	74	80	97	126	116	71	65	101	141	120	128	85	113	79	101.25	0.260046189
87	102	45	57.12	64.04	46.73	50.19	45	149	198	95.19	102.12	110.77	0.754	0.78	54.864155	0.954925482	1.98	24	F	153.3	45.15	-12	26.59	517	26.59	3.84	3.78	18.97	124	76	74	71	82	99	161	140	86	132	152	113	130	74	114	119	109.25	0.274688399
88	103	65.77	67.5	65.77	55.38	58.85	69.23	157	156	128.08	133.27	121.15	0.442	0.465	36.70145	0.895652174	3.48	24	M	170	60.6	-5.75	25.68	506	25.68	3.55	3.59	18.54	120	66	69	68	90	117	150	90	67	97	142	152	138	68	119	85	102.5	0.262847308
89	104	48.46	48.46	76.15	72.69	46.73	46.73	170	195	93.46	96.92	148.85	0.456	0.493	53.31983	0.944583856	6.38	24	M	173.6	68	-7.25	25.63	492	25.63	3.83	3.6	18.2	118	105	104	87	98	120	179	122	110	147	149	124	130	99	132	126	121.75	0.2815
90	105	45	51.92	77.88	76.15	77.88	50.19	157	183	128.08	96.92	154.04	0.567	0.485	38.983285	0.957446809	1.85	23	M	173	79.5	-14.25	27.38	511	27.38	3.61	3.54	20.23	123	101	77	76	92	101	151	148	119	155	152	141	139	84	115	140	119.5	0.244545455
91	106	58.85	55.38	50.19	81.35	50.19	67.5	192	195	117.69	114.23	131.54	0.47	0.44	44.85457	0.925345278	10.84	24	F	156.2	46.5	-4.5	23.47	493	23.47	3.95	3.5	16.02	102	108	107	92	122	177	194	121	100	146	142	94	112	103	164	122	125.25	0.320765335
92	107	70.96	81.35	64.04	58.85	51.92	62.31	138	164	114.23	152.31	122.88	0.448	0.429	22.71241	1.029882045	3.37	26	M	179	70.9	-10.5	28.16	519	28.16	3.96	3.52	20.68	113	89	66	61	106	140	160	101	84	99	138	120	124	72	135	95	106.5	0.254901961
93	109	83.08	67.5	76.15	98.65	77.88	60.58	217	208	138.46	150.58	174.81	0.515	0.526	19.810175	0.911759536	5.76	24	M	175.5	80.5	-1.5	24.73	529	24.73	3.47	3.54	17.72	183	143	108	107	127	151	165	88	73	93	158	162	168	119	148	85	130	0.268855823
94	110	45	48.46	27.69	43.27	45	43.27	167	190	88.27	93.46	70.96	0.899	0.854	27.146825	0.70110765	5.5	28	M	173.7	63.6	-13	28.57	498	28.57	4.23	3.69	20.65	127	105	88	95	102	115	148	112	74	122	165	133	142	96	122	103	115.75	0.270060013
95	111	48.46	64.04	60.58	84.81	62.31	51.92	168	184	114.23	112.5	145.38	0.418	0.407	49.476775	0.837832311	4.64	28	M	166.9	64.4	-6.75	26.04	536	26.04	3.92	3.6	18.52	98	79	88	68	88	156	191	138	91	118	162	126	128	78	145	116	116.75	0.281496063
96	112	51.92	50.19	38.08	79.62	57.12	50.19	175	175	107.31	102.12	117.69	0.457	0.487	36.86826	0.855020684	-3.58	30	M	175.5	74.9	-8.5	27.39	509	27.39	3.98	3.98	19.43	99	66	68	67	79	82	135	164	99	146	180	144	141	67	99	136	110.75	0.278711485
97	113	69.23	93.46	76.15	76.15	65.77	72.69	175	189	138.46	162.69	152.31	0.476	0.438	24.393115	0.890316901	2.53	23	F	161.6	53	-0.75	24.43	524	24.43	4.38	3.42	16.63	129	90	69	78	120	159	144	87	74	83	135	113	126	79	141	81	106.75	0.332061069
98	114	67.5	79.62	72.69	67.5	67.5	64.04	178	148	131.54	147.12	140.19	0.459	0.41	36.94543	0.691834452	6.03	38	M	174	71.9	-8	26.11	460	26.11	3.57	4.06	18.48	103	67	74	54	77	98	146	95	81	100	148	118	123	65	107	92	96.75	0.273037543
99	115	76.15	51.92	64.04	62.31	64.04	50.19	217	210	114.23	128.08	126.35	0.413	0.418	31.623615	0.887014834	5.88	24	M	175.4	82.6	-2	24.31	488	24.31	4.01	3.62	16.68	125	144	98	90	147	143	173	88	77	103	170	149	148	110	154	89	125.25	0.314764738
100	116	36.35	41.54	43.27	57.12	38.08	41.54	210	227	79.62	77.88	100.38	1.148	NA	37.835085	0.726098191	-2.15	24	F	160.4	49.4	-3.75	24.93	483	24.93	3.57	3.48	17.88	115	85	74	82	81	103	151	186	112	164	172	133	140	80	112	154	121.5	0.270642202
101	117	62.31	93.46	55.38	70.96	57.12	60.58	206	192	117.69	155.77	126.35	0.331	0.489	32.15809	0.942420473	2.08	37	F	165.5	60	-0.5	23.01	463	23.01	3.41	3.93	15.67	144	134	93	116	145	184	171	91	74	106	179	135	153	114	167	90	131	0.304791608
102	118	57.12	77.88	72.69	62.31	53.65	60.58	188	221	114.23	135	135	0.449	0.422	51.605825	0.830188679	7.65	23	F	157.2	50.5	-3.25	23.45	496	23.45	3.66	3.59	16.2	157	108	84	89	127	177	183	88	80	119	160	121	146	94	162	95	124.25	0.303139761
103	119	51.92	51.92	65.77	86.54	57.12	53.65	180	199	110.77	103.85	152.31	0.598	0.552	34.536915	0.844332298	2.05	24	M	161	59	-6.5	26.36	492	26.36	3.98	3.27	19.11	120	98	94	87	106	109	156	121	80	111	179	135	144	93	124	104	116.25	0.270667631
104	120	64.04	60.58	67.5	77.88	55.38	50.19	144	152	105.58	124.62	145.38	0.404	0.555	23.64903	0.943396226	3.27	23	M	174	79	-0.25	23.61	527	23.61	3.95	3.34	16.32	109	101	73	65	112	135	147	77	66	85	114	116	113	79	131	76	99.75	0.312395775
105	121	58.85	53.65	48.46	50.19	60.58	51.92	167	174	112.5	112.5	98.65	0.37	0.443	30.82144	0.906736842	2.11	25	F	157	59	-9	26.65	484	26.65	3.93	3.49	19.23	108	82	66	62	91	109	155	103	86	111	143	111	121	70	118	100	102.25	0.270560191
106	122	93.46	53.65	64.04	72.69	65.77	62.31	154	177	128.08	147.12	136.73	0.309	0.392	28.712295	0.775456919	8.99	28	M	171.9	119	-7.5	25.23	462	25.23	3.94	3.33	17.96	158	109	96	88	142	179	185	111	100	116	162	174	165	98	169	109	135.25	0.285605096
107	123	83.08	79.62	64.04	57.12	64.04	84.81	181	186	148.85	162.69	121.15	0.432	NA	43.72357	0.867527993	5.87	26	F	160	52	-1	22.96	488	22.96	3.02	3.74	16.2	175	115	83	104	136	175	174	108	90	115	171	169	171	101	162	104	134.5	0.270614278
108	124	55.38	51.92	55.38	69.23	53.65	64.04	181	202	117.69	107.31	124.62	0.542	0.528	39.16419	0.945980707	5.67	25	F	159.6	48	-2.5	22.43	461	22.43	3.66	3.6	15.17	117	104	89	93	131	151	170	94	81	122	159	115	130	95	151	99	118.75	0.321744255
109	125	83.08	65.77	67.5	81.35	74.42	60.58	158	174	135	148.85	148.85	0.342	0.316	23.89168	0.849715678	9.06	28	M	176	71.8	-2.75	24.87	490	24.87	3.77	3.43	17.67	117	109	85	83	120	154	150	80	82	91	129	131	126	92	141	85	111	0.282950735
110	126	64.04	72.69	70.96	83.08	58.85	67.5	195	188	126.35	136.73	154.04	0.452	NA	31.59982	0.937743191	4.22	39	F	157	48.45	-4.25	23.86	462	23.86	3.19	4.45	16.22	100	93	76	72	111	154	180	122	97	117	160	116	125	80	148	112	116.25	0.293575495
111	127	72.69	79.62	58.85	48.46	58.85	76.15	171	160	135	152.31	107.31	0.394	NA	50.011015	0.711902113	9.14	35	F	164	58	-4	24.4	551	24.4	3.55	3.7	17.15	147	112	68	80	115	138	150	88	77	110	159	105	137	87	134	92	112.5	0.284210526
112	128	62.31	67.5	51.92	90	64.04	62.31	146	201	126.35	129.81	141.92	0.352	NA	66.108095	0.596125186	6.14	25	F	158.2	55.5	-6.25	25.35	503	25.35	3.27	3.89	18.19	136	103	78	84	111	125	159	84	82	122	151	115	134	88	132	96	112.5	0.259001738
113	129	62.31	60.58	79.62	91.73	58.85	50.19	225	231	109.04	122.88	171.35	0.556	NA	46.224955	0.796779661	1.25	24	M	168	62	-2.25	24.4	451	24.4	3.49	3.92	16.99	134	127	106	104	132	155	205	112	86	121	200	146	160	112	164	106	135.5	0.287598945
114	130	64.04	64.04	70.96	51.92	72.69	58.85	201	180	131.54	128.08	122.88	0.447	0.493	21.357375	0.98853211	4.56	23	M	171.1	63	-1	24.36	505	24.36	3.59	3.46	17.31	114	104	79	72	116	132	176	92	76	108	164	108	129	85	141	92	111.75	0.279411765
115	131	67.5	81.35	77.88	81.35	67.5	79.62	180	201	147.12	148.85	159.23	0.441	0.381	26.483105	0.938342256	8.57	25	M	180	71.5	-4.5	25.77	468	25.77	3.32	3.78	18.67	133	99	79	97	122	184	141	98	90	118	170	108	137	92	149	102	120	0.253404669
116	132	53.65	64.04	79.62	86.54	48.46	62.31	155	168	110.77	117.69	166.15	0.477	0.465	73.112945	0.757613535	8.69	23	M	169	62.3	-3	24.93	543	24.93	4.2	3.67	17.06	111	96	116	70	112	164	160	105	112	141	147	126	128	94	145	119	121.5	0.319396666
117	133	67.5	76.15	67.5	41.54	65.77	58.85	212	190	124.62	143.65	109.04	0.423	0.422	36.030795	0.923186634	6.07	25	F	166.6	58.4	-3.5	24.79	564	24.79	4.09	3.48	17.22	144	104	85	96	127	148	177	94	77	114	192	141	159	95	150	95	124.75	0.307489451
118	134	65.77	65.77	58.85	77.88	57.12	74.42	150	166	131.54	131.54	136.73	0.409	0.439	19.54007	0.844325718	0.79	36	M	166.7	69.8	-3.5	25.99	582	25.99	3.96	3.63	18.4	124	118	87	87	111	128	160	110	76	103	167	129	140	97	133	96	116.5	0.285678951
119	135	48.46	51.92	77.88	77.88	43.27	50.19	168	196	93.46	100.38	155.77	0.841	NA	75.83658	0.814732638	7.7	23	F	153.7	48.5	-5.75	24.93	528	24.93	3.39	3.64	17.9	136	125	122	102	119	160	176	101	93	146	167	140	148	116	152	113	132.25	0.264198783
